# Supplementary material for: An Improved Method for the Extraction of Nucleic Acids from Plant Tissue without Grinding to Detect Plant Viruses and Viroids
Source: Plants (Basel). 2021 Dec 6;10(12):2683. doi: 10.3390/plants10122683 (PMC8708111; doi:10.3390/plants10122683)
Supplement: Supplementary file 1 [file plants-10-02683-s001.zip]

Archive with 1 entries (1 files):
- plants-1482166-supplementary.pdf
